# Supplementary material for: Magnetic resonance imaging for clinical management of rectal cancer: Updated recommendations from the 2016 European Society of Gastrointestinal and Abdominal Radiology (ESGAR) consensus meeting
Source: Eur Radiol. 2017 Oct 17;28(4):1465–75. doi: 10.1007/s00330-017-5026-2 (PMC5834554; doi:10.1007/s00330-017-5026-2)
Supplement: Supplementary file 1 — (XLS 74 kb) [file 330_2017_5026_MOESM1_ESM.xls]

## Sheet: Blad1
Appendix 1. Full table of results
Part A - Items that reached consensus in 2012 and again reached consensus in questionnaire round 1 (these items were not rediscussed in the face-to-face panel meeting)
		Inappropriate	Uncertain	Appropriate	Consensus Y/N	% agreement	Remarks
I	IMAGING MODALITIES
	a. Primary staging
1	The investigation of first choice for the overall primary staging of rectal cancer is MRI			X	Y	1
2	The preferred investigation for the differentiation between primary T1 and T2 tumours is EUS			X	Y	0.93
3	The preferred investigation for the assessment of T3 and T4 tumours is MRI			X	Y	1
4	The preferred investigation for the assessment of the primary nodal stage is MRI			X	Y	1
5	The preferred investigation for the assessment of primary MRF involvement is MRI			X	Y	1
	b. Restaging after neoadjuvant treatment
1	Response evaluation after neoadjuvant chemoradiation treatment is recommended			X	Y	0.93
2	The investigation of first choice for the overall restaging of rectal cancer after CRT is MRI			X	Y	1
3	The preferred investigation for the assessment of T-downstaging to yT1-2 (good response) is MRI			X	Y	0.93
4	The preferred investigation for the assessment of T-downstaging to yT3-4 (poor response) is MRI			X	Y	1
5	The preferred investigation for the assessment of the nodal stage after CRT is MRI			X	Y	1
6	The preferred investigation for the assessment of tumour involvement /clearance of the MRF after CRT is MRI			X	Y	1
II	MR IMAGING REQUIREMENTS
	a. Hardware and patient preparation
1	The use of an endorectal coil is recommended	X			Y	1
2	The use of an external surface coil is recommended			X	Y	0.93
3	The use of an enema is recommended	X			Y	1
	b. Imaging sequences
1	The following sequences should be included in a routine MR protocol for the (re)staging of rectal cancer:
	a 2D T2-weighted sequence in 3 planes (sagittal, axial, coronal)			X	Y	1
	a contrast enhanced T1-weighted sequence	X			Y	1
	a diffusion-weighted sequence			X	Y	1
	a fat-suppressed sequence	X			Y	1
	c. Sequence angulation
1	In rectal tumours located in the mid-rectum (middle 1/3 of the rectum)
	- axial sequences should be angled perpendicular to the rectal tumour axis (as determined on the sagittal plane)			X	Y	1
	- coronal sequences should be angled parallel to the rectal tumour axis (as determined on the sagittal plane)			X	Y	0.93
2	In rectal tumours located high in the rectum (upper 1/3 of the rectum)
	- axial sequences should be angled perpendicular to the rectal tumour axis (as determined on the sagittal plane)			X	Y	1
	- coronal sequences should be angled parallel to the rectal tumour axis (as determined on the sagittal plane)			X	Y	0.93
	d. Primary staging
1	For the assessment of tumour height, the following sequences should be used
	- 2D T2-weighted sequences			X	Y	1
	- a 3D T2-weighted sequence	X			Y	0.93
	- an unenhanced T1-weighted sequence	X			Y	1
	- a contrast enhanced T1-weighted sequence	X			Y	1
	- a dynamic contrast-enhanced sequence	X			Y	1
	- a fat-suppressed sequence	X			Y	1
2	For the assessment of the primary tumour (T-) stage, the following sequences should be used
	- 2D T2-weighted sequences			X	Y	1
	- a 3D T2-weighted sequence	X			Y	0.93
	- an unenhanced T1-weighted sequence	X			Y	1
	- a contrast enhanced T1-weighted sequence	X			Y	1
	- a dynamic contrast-enhanced sequence	X			Y	1
	- a fat-suppressed sequence	X			Y	1
3	For the assesment of the primary nodal (N-) stage, the following sequences should be used
	- 2D T2-weighted sequences			X	Y	0.93
	- a 3D T2-weighted sequence	X			Y	0.93
	- an unenhanced T1-weighted sequence	X			Y	1
	- a contrast enhanced T1-weighted sequence	X			Y	1
	- a dynamic contrast-enhanced sequence	X			Y	1
	- a fat-suppressed sequence	X			Y	1
4	For the assessment of primary involvement of the mesorectal fascia, the following sequences should be used
	- 2D T2-weighted sequences			X	Y	1
	- a 3D T2-weighted sequence	X			Y	0.93
	- an unenhanced T1-weighted sequence	X			Y	1
	- a contrast enhanced T1-weighted sequence	X			Y	1
	- a dynamic contrast-enhanced sequence	X			Y	1
	- a fat-suppressed sequence	X			Y	1
5	For the assessment of extramural venous invasion (EMVI), the following sequences should be used
	- 2D T2-weighted sequences			X	Y	1
	- a 3D T2-weighted sequence	X			Y	0.93
	- an unenhanced T1-weighted sequence	X			Y	1
	- a contrast enhanced T1-weighted sequence	X			Y	1
	- a dynamic contrast-enhanced sequence	X			Y	1
	- a fat-suppressed sequence	X			Y	0.92
6	The following sequences can be used to reliably differentiate between primary T1 and T2 tumours
	- 2D T2-weighted sequences	X			Y	1
	- a 3D T2-weighted sequence	X			Y	1
	- an unenhanced T1-weighted sequence	X			Y	1
	- a contrast enhanced T1-weighted sequence	X			Y	1
	- a dynamic contrast-enhanced sequence	X			Y	1
	- a fat-suppressed sequence	X			Y	1
	- not possible with any of the above MR sequences			X	Y	0.93
7	The following sequences can be used to reliably differentiate between primary T2 and T3 tumours
	- an unenhanced T1-weighted sequence	X			Y	1
	- a contrast enhanced T1-weighted sequence	X			Y	1
	- a dynamic contrast-enhanced sequence	X			Y	1
	- a fat-suppressed sequence	X			Y	0.93
	- not possible with any of the above MR sequences	X			Y	1
8	The following sequences can be used to reliably differentiate between primary T3 and T4 tumours
	- a 3D T2-weighted sequence	X			Y	0.93
	- an unenhanced T1-weighted sequence	X			Y	1
	- a contrast enhanced T1-weighted sequence	X			Y	1
	- a dynamic contrast-enhanced sequence	X			Y	1
	- a fat-suppressed sequence	X			Y	1
	- not possible with any of the above MR sequences	X			Y	1
9	The following sequences can be used to reliably differentiate between a primary N0 and N+ status
	- a 3D T2-weighted sequence	X			Y	0.86
	- an unenhanced T1-weighted sequence	X			Y	1
	- a contrast enhanced T1-weighted sequence	X			Y	1
	- a dynamic contrast-enhanced sequence	X			Y	1
	- a fat-suppressed sequence	X			Y	1
10	The following sequences can be used to reliably differentiate the presence or absence of MRF involvement
	- a 3D T2-weighted sequence	X			Y	0.86
	- an unenhanced T1-weighted sequence	X			Y	1
	- a contrast enhanced T1-weighted sequence	X			Y	1
	- a dynamic contrast-enhanced sequence	X			Y	1
	- a fat-suppressed sequence	X			Y	1
	- not possible with any of the above MR sequences	X			Y	1
	e. Restaging after neoadjuvant treatment
1	For the assessment of tumour height after CRT, the following sequences should be used
	- 2D T2-weighted sequences			X	Y	1
	- a 3D T2-weighted sequence	X			Y	0.93
	- an unenhanced T1-weighted sequence	X			Y	1
	- a contrast enhanced T1-weighted sequence	X			Y	1
	- a dynamic contrast-enhanced sequence	X			Y	0.93
	- a diffusion-weighted sequence	X			Y	0.86
	- a fat-suppressed sequence	X			Y	1
2	For the assessment of the tumour (yT-) stage after CRT, the following sequences should be used
	- 2D T2-weighted sequences			X	Y	1
	- a 3D T2-weighted sequence	X			Y	0.93
	- an unenhanced T1-weighted sequence	X			Y	1
	- a contrast enhanced T1-weighted sequence	X			Y	0.93
	- a dynamic contrast-enhanced sequence	X			Y	0.93
	- a diffusion-weighted sequence			X	Y	1
	- a fat-suppressed sequence	X			Y	1
3	For the assesment of the nodal (yN-) stage after CRT, the following sequences should be used
	- 2D T2-weighted sequences			X	Y	1
	- a 3D T2-weighted sequence	X			Y	0.93
	- an unenhanced T1-weighted sequence	X			Y	1
	- a contrast enhanced T1-weighted sequence	X			Y	1
	- a dynamic contrast-enhanced sequence	X			Y	1
	- a fat-suppressed sequence	X			Y	1
4	For the assessment of persistent involvement / clearance of the MRF after CRT, the following sequences should be used
	- 2D T2-weighted sequences			X	Y	1
	- a 3D T2-weighted sequence	X			Y	0.93
	- an unenhanced T1-weighted sequence	X			Y	1
	- a contrast enhanced T1-weighted sequence	X			Y	1
	- a dynamic contrast-enhanced sequence	X			Y	1
	- a fat-suppressed sequence	X			Y	1
5	For the assessment of extramural venous invasion (EMVI) after CRT, the following sequences should be used
	- 2D T2-weighted sequences			X	Y	1
	- a 3D T2-weighted sequence	X			Y	0.93
	- an unenhanced T1-weighted sequence	X			Y	1
	- a contrast enhanced T1-weighted sequence	X			Y	1
	- a dynamic contrast-enhanced sequence	X			Y	1
	- a diffusion-weighted sequence	X			Y	1
	- a fat-suppressed sequence	X			Y	1
6	The following sequences can be used to reliably differentiate between a complete response (yT0) and residual tumour
	- a 3D T2-weighted sequence	X			Y	1
	- an unenhanced T1-weighted sequence	X			Y	1
	- a contrast enhanced T1-weighted sequence	X			Y	1
	- a dynamic contrast-enhanced sequence	X			Y	0.92
	- a fat-suppressed sequence	X			Y	1
	- not possible with any of the above MR sequences		X		N	0.67
7	The following sequences can be used to reliably differentiate between yT1-2 and yT3-4 residual tumours
	- a 3D T2-weighted sequence	X			Y	1
	- an unenhanced T1-weighted sequence	X			Y	1
	- a contrast enhanced T1-weighted sequence	X			Y	1
	- a dynamic contrast-enhanced sequence	X			Y	1
	- a fat-suppressed sequence	X			Y	0.86
	- not possible with any of the above MR sequences	X			Y	1
8	The following sequences can be used to reliably differentiate between a yN0 and yN+ status after CRT
	- a 3D T2-weighted sequence	X			Y	0.86
	- an unenhanced T1-weighted sequence	X			Y	0.93
	- a contrast enhanced T1-weighted sequence	X			Y	0.93
	- a dynamic contrast-enhanced sequence	X			Y	1
	- a fat-suppressed sequence	X			Y	1
	- not possible with any of the above MR sequences	X			Y	1
10	The following sequences can be used to reliably differentiate between tumour regression from the MRF and persistent MRF involvement
	- a 3D T2-weighted sequence	X			Y	0.93
	- an unenhanced T1-weighted sequence	X			Y	1
	- a contrast enhanced T1-weighted sequence	X			Y	1
	- a dynamic contrast-enhanced sequence	X			Y	1
	- a fat-suppressed sequence	X			Y	1
	- not possible with any of the above MR sequences	X			Y	1
III	CRITERIA FOR MR IMAGING ASSESSMENT
	a. Primary staging
1	A tumour showing stranding into the mesorectal fat should be considered a T3 tumour		X*		Y	0.86	* uncertain = equivocal score
2	The use of size criteria is recommended for the primary staging of rectal cancer lymph nodes			X	Y	0.86
3	The use of nodal signal intensity as a criterion for malignancy in rectal cancer lymph node is recommended			X	Y	0.93
4	The use of nodal border contour as a criterion for malignancy in rectal cancer lymph node is recommended			X	Y	0.93
5	The use of nodal shape as a criterion for malignancy in rectal cancer lymph node is recommended			X	Y	0.86
6	The mesorectal fascia should be considered involved if the distance between tumour and MRF is ≤ 1 mm			X	Y	0.93
7	The mesorectal fascia should be considered threatened if the distance between tumour and MRF is ≤ 2 mm			X	Y	0.93
8	In case of a tumour showing stranding into the MRF, the MRF should be considered involved			X	Y	0.86
9	The assessment of EMVI for the primary staging of rectal cancer is recommended			X	Y	1
	b. Restaging after neoadjuvant treatment
1	The use of size criteria is recommended for the restaging of rectal cancer lymph nodes after CRT			X	Y	0.93
2	When a fatpad reappears between the tumour and MRF after CRT, this indicates tumour clearance from the MRF			X	Y	1
3	The presence of stranding into the MRF after CRT is indicative of persistent MRF involvement		X*		Y	0.93	* uncertain = equivocal score
IV	MRI REPORTING
	a. Primary staging
	An adequate report describing the primary staging of rectal cancer should include:
1	The distance from the anal verge or anorectal junction to the lower pole of the tumour			X	Y	0.93
2	The tumour length			X	Y	1
3	The tumour volume	X			Y	1
4	The circumferential location of the tumour within the bowel wall (e.g. lateral, anterior, posterior)			X	Y	1
5	The T-stage			X	Y	1
6	In the case of a T3 tumour, the extent (mm) of extramural growth			X	Y	1
7	The presence/absence of tumour deposits within the mesorectum			X	Y	1
8	The N-stage			X	Y	1
9	The number of suspicious lymph nodes			X	Y	0.93
10	The number of non-suspicious lymph nodes	X			Y	100%*
11	The presence/absence of suspicious extramesorectal/lateral lymph nodes			X	Y	1
12	Involvement of the mesorectal fascia/circumferential resection margin			X	Y	1
13	The smallest distance (mm) between the tumour and the mesorectal fascia			X	Y	1
14	The location of the smallest distance between the tumour and the mesorectal fascia (... o'clock)			X	Y	0.93
15	The presence/absence of extramural vascular invasion (EMVI)			X^	Y	1
16	The morphological pattern of tumour growth (e.g. annular, polypoid, mucinous, ulcerated, perforated)			X	Y	1
	b. Restaging after neoadjuvant treatment
	An adequate report describing the restaging of rectal cancer after neoadjuvant (CRT) treatment should include:
1	The distance from the anal verge or anorectal junction to the lower pole of the remaining tumour			X	Y	0.86
2	The remaining tumour length			X	Y	1
3	The circumferential location of the remaining tumour within the bowel wall (e.g. lateral, anterior, posterior)			X	Y	1
3	The presence/absence of a residual tumour			X	Y	1
4	The presence/absence of fibrosis			X	Y	1
5	The yT-stage			X	Y	1
6	In the case of a yT3 tumour, the extent (mm) of extramural growth			X	Y	1
7	The presence/absence of remaining tumour deposits within the mesorectum			X	Y	1
8	The yN-stage			X	Y	1
9	The number of remaining suspicious lymph nodes			X	Y	1
10	The number of remaining non-suspicious lymph nodes	X			Y	1
11	The presence/absence of remaining suspicious extramesorectal/lateral lymph nodes			X	Y	1
12	Persisting involvement / regression from the mesorectal fascia/circumferential resection margin			X	Y	1
13	The smallest distance (mm) between the remaining tumour and the mesorectal fascia			X	Y	1
14	The location of the smallest distance between the remaining tumour and the mesorectal fascia (… o'clock)			X	Y	0.93
16	The morphological pattern of tumour growth (e.g. annular, polypoid, mucinous, ulcerated, perforated)			X	Y	1
Part B - Items that didn't reach consensus in 2012 or were selected by the panel to rediscuss
		Inappropriate	Uncertain	Appropriate	Consensus Y/N	% agreement	Remarks
I	IMAGING MODALITIES
1	EUS is advised for the evaluation of early stage / small tumours			X	Y	1
2	The preferred investigation for the differentiation between primary T2 and T3 tumours is MRI			X	Y	0.86
3	The preferred investigation for the assessment of T-downstaging to yT0 (complete response) is MRI			X	Y	100%*	*correlation with clinical examination (endoscopy / digital rectal examination) mandatory when considering organ preservation
II	MR IMAGING REQUIREMENTS
	a. Hardware and patient preparation
1	The recommended field strength to perform (re)staging of rectal cancer is 1.5T or 3.0T			X	Y	100%*	* panel agrees that when no alternative is available, 1.0T may be acceptable
2	The use of spasmolytic agents is recommended		X		N	57%*	* 57% recommended/mandatory
3	The use of endorectal filling is recommended		X		N	71%*	* 71% not recommended
	b. Imaging sequences
1	a 3D T2-weighted sequence should routinely be included for primary staging	X			Y	100%*	* not advised routinely or as an alternative to 2D sequence in multiple planes
2	a non-enhanced T1-weighted sequence should routinely be included for primary staging	X			Y	1
3	a dynamic contrast-enhanced sequence should routinely be included for primary staging	X			Y	1
4	The slice thickness (for the oblique/transverse sequences) required for the imaging of rectal cancer should be ≤3 mm			X	Y	1
5	In distally located rectal tumours (distal 1/3 of the rectum):
	- axial sequences should be angled perpendicular to the rectal tumour axis (as determined on the sagittal plane)			X	Y	1
	- coronal sequences should be angled parallel to the rectal tumour axis (as determined on the sagittal plane)			X	Y*	1	* NB if the angulation parallel to the tumour axis is not parallel to the anal canal, an additional coronal sequence parallel to the anal canal needs to be performed to evaluate the relation to the anal spincter.
6	A diffusion-weighted sequence should be used for:
	- primary staging: assessment of T-stage		X		N	77%*	* 77% not recommended/unsure
	- primary staging: assessment of N-stage		X		N	62%*	* 62% not recommended/unsure
	- primary staging: assessment of mesorectal fascia invasion	X			Y	92%*
	- primary staging: assessment of EMVI	X			Y	85%*
	- restaging: assessment of yT-stage			X	Y	85%*
	- restaging: assessment of yN-stage		X		N	54%*	* 54% not recommended/unsure
	- restaging: assessment of mesorectal fascia invasion		X		N	77%*	* 77% not recommended/unsure
	- restaging: assessment of EMVI	X			Y	0.85
	c. Primary staging
1	At primary staging, a 2D T2-weighted sequence can be used to reliably (≥80% accurate):
	- differentiate between T2 and T3 tumours			X	Y	0.92
	- differentiate between N0 and N+ stage		X		N	69%*	* 69% No
	- differentiate non-involved and involved mesorectal fascia			X	Y	1
	- assess extramural vascular invasion (EMVI)		X		N	69%*	* 69% Yes
2	At primary staging, a diffusion-weighted sequence can be used to reliably (≥80% accurate):
	- differentiate between T2 and T3 tumours	X			Y	0.85
	- differentiate between N0 and N+ stage	X			Y	0.92
	- differentiate non-involved and involved mesorectal fascia	X			Y	0.92
	- assess extramural vascular invasion (EMVI)	X			Y	0.92
3	The following sequences can be used to reliably differentiate between primary T2 and T3 tumours
	- a 3D T2-weighted sequence	X			Y	1
	d. Restaging after neoadjuvant treatment
1	At restaging, a 2D T2-weighted MRI sequence can be used to reliably (≥80% accurate):
	- differentiate between a complete response (yT0) and residual tumour		X		N	69%*	* 69% No
	- differentiate between yT1-2 and yT3-4 tumours		X		N	69%*	* 69% Yes
	- differentiate between yN0 and yN+ stage		X		N	62%*	* 62% Yes
	- differentiate between non-involved and involved mesorectal fascia		X		N	62%*	* 62% Yes
	- assess EMVI		X		N	54%*	* 54% Yes
2	At restaging, a diffusion-weighted sequence can be used to reliably (≥80% accurate):
	- differentiate between a complete response (yT0) and residual tumour		X		N	54%*	* 54% Yes
	- differentiate between yT1-2 and yT3-4 tumours		X		N	69%*	* 69% No
	- differentiate between yN0 and yN+ stage	X			Y	0.85
	- differentiate between non-involved and involved mesorectal fascia		X		N	69%*	* 69% No
	- assess EMVI	X			Y	0.85
III	CRITERIA FOR MR IMAGING ASSESSMENT
1	A completely hypointense (fibrotic) residue without an iso-intense mass indicates a complete or near complete response			X	Y	1
2	The assessment of EMVI for the restaging of rectal cancer after CRT is recommended			X	Y	0.93
IV	MRI REPORTING
	a. Primary staging
	An adequate report describing the primary staging of rectal cancer should include:
1	The circumferential tumour growth (e.g. from x to x o'clock)			X	Y	0.93
	b. Restaging after neoadjuvant treatment
	An adequate report describing the restaging of rectal cancer after neoadjuvant (CRT) treatment should include:
1	The remaining tumour volume		X		N	0.5
2	The circumferential tumour growth (e.g. from x to x o'clock)			X	Y	0.86
3	The presence/absence of extramural vascular invasion (EMVI)			X	Y	0.93
Part C - New items
		Inappropriate	Uncertain	Appropriate	Consensus Y/N	% agreement	Remarks
I	MRI REPORTING / TNM-STAGING
1	Reporting of T3 substages (T3a, T3b, T3c, T3d) is recommended			X	Y	0.86
2	Reporting of T4 substages (T4a, T4b) is recommended			X	Y	0.86
3	Reporting of N substages (N1a, N1b) is recommended		X		N	69%*	* 69% not recommended, 31% recommended
4	A tumour that grows into the mesorectal fascia should be considered a T3 tumour (and not a T4 tumour)			X	Y	0.93
5	Tumour invasion above the peritoneal reflection (at the anterior side) should be considered peritoneal rather than MRF invasion			X	Y	1
6	A rectal tumour that grows into the internal anal sphincter muscle constitutes a T3 (and not a T4) tumour			X	Y	0.86
7	A rectal tumour that grows into the external anal sphincter muscle constitutes a T4 (and not a T3) tumour		X		N	71%*	* 71% T4
8	In case of sphincter invasion, one should report the relation to the distal, middle and lower third of the sphincter complex			X	Y	1
9	A rectal tumour that grows into the pelvic floor / pelvic side wall muscles constitutes a T4 tumour			X	Y	1
10	Reporting of the relation of the tumour to the anterior peritoneal reflection at primary staging is recommended			X	Y	0.85
11	Reporting of the relation of the tumour to the anterior peritoneal reflection at restaging is recommended			X	Y	0.85
II	NODAL STAGING
1	Do you think it is possible to construct a 'practical' guideline for nodal staging?			X	Y	93%*	* See table 4
III	STRUCTURED REPORTING
1	Structured reporting (i.e. using a template with standarised reporting items) is recommended			X	Y	1
III	DIFFUSION-WEIGHTED IMAGING
1	Assessment of DWI for clinical rectal cancer staging should include:
	- Visual assessment (of different b-value images, as well as the ADC map)			X	Y	1
	- Quantitative assessment (e.g. measuring ADC)	X			Y	1
2	A clinical DWI protocol should include:
	- at least 2 b-values		X		N	0.57
	- at least 3 b-values		X		N	0.43
3	The highest b-value should be (at least) b800-1000			X	Y	1

## Sheet: Blad2
8
